# Supplementary material for: Heat Stress and Anthropogenic Substrates: Molecular and Behavioral Adaptation of Metridium senile in Human-Modified Marine Environments
Source: Int J Mol Sci. 2025 Aug 29;26(17):8415. doi: 10.3390/ijms26178415 (PMC12428564; doi:10.3390/ijms26178415)
Supplement: Supplementary file 1 [file ijms-26-08415-s001.zip]

Archive with 1 entries (1 files):
- ijms-3768048-supplementary.pdf
